# Supplementary material for: Hydrodynamic Microparticle Separation Mechanism Using Three-Dimensional Flow Profiles in Dual-Depth and Asymmetric Lattice-Shaped Microchannel Networks
Source: Micromachines (Basel). 2019 Jun 25;10(6):425. doi: 10.3390/mi10060425 (PMC6632020; doi:10.3390/mi10060425)
Supplement: Supplementary file 1 [file micromachines-10-00425-s001.zip]

Archive with 3 entries (2 files):
- micromachines-533034-SI/
- micromachines-533034-SI/Supplementary Information.docx
- micromachines-533034-SI/Supplementary Video S1.mp4
